# Supplementary material for: Cocktails of Mycotoxins, Phytoestrogens, and Other Secondary Metabolites in Diets of Dairy Cows in Austria: Inferences from Diet Composition and Geo-Climatic Factors
Source: Toxins (Basel). 2022 Jul 15;14(7):493. doi: 10.3390/toxins14070493 (PMC9318294; doi:10.3390/toxins14070493)
Supplement: Supplementary file 1 [file toxins-14-00493-s001.zip]

Archive with 1 entries (1 files):
- toxins-1787161-supplementary.pdf
